# Supplementary material for: Environment of Solvent-Controlled Chemoselective Asymmetric Hydroperoxidation and Hydroxylation of 5-Pyrazolone Ketimines Catalyzed by Bifunctional Organocatalysts
Source: ACS Omega. 2025 Mar 11;10(11):11225–30. doi: 10.1021/acsomega.4c10608 (PMC11947773; doi:10.1021/acsomega.4c10608)
Supplement: Supplementary file 1 — ao4c10608_si_001.cif [file ao4c10608_si_001.cif]

##################################################
#  This mmCIF file is created by CS Chem3D
##################################################

data_XXXX


##################################################
#  sequence section
#

loop_
_entity_poly_seq.num
_entity_poly_seq.mon_id


##################################################
#  atom section
#

loop_
_atom_site.label_seq_id
_atom_site.group_pdb
_atom_site.type_symbol
_atom_site.label_atom_id
_atom_site.label_comp_id
_atom_site.label_asym_id
_atom_site.cartn_x
_atom_site.cartn_y
_atom_site.cartn_z
_atom_site.id
   0
HETA  BR  Br1   . .     -2.326     6.761     8.995       1
   0
HETA  C  C1    . .     -0.352     5.570     2.381       2
   0
HETA  C  C10   . .     -0.021     7.361     5.613       3
   0
HETA  C  C11   . .      1.770     4.095     0.916       4
   0
HETA  C  C12   . .      2.929     3.533     3.017       5
   0
HETA  C  C13   . .      4.227     3.170     2.351       6
   0
HETA  C  C14   . .      2.076     2.346     3.359       7
   0
HETA  C  C15   . .      3.178     4.407     4.233       8
   0
HETA  C  C2    . .      0.394     6.124     1.155       9
   0
HETA  C  C3    . .      1.316     7.115     1.824      10
   0
HETA  C  C4    . .      2.370     7.868     1.098      11
   0
HETA  C  C5    . .     -0.474     6.405     4.742      12
   0
HETA  C  C6    . .     -1.453     5.527     5.153      13
   0
HETA  C  C7    . .     -1.992     5.637     6.422      14
   0
HETA  C  C8    . .     -1.554     6.606     7.272      15
   0
HETA  C  C9    . .     -0.561     7.455     6.883      16
   0
HETA  H  H10   . .      0.651     7.948     5.349      17
   0
HETA  H  H13A  . .      4.053     2.605     1.595      18
   0
HETA  H  H13B  . .      4.788     2.705     2.976      19
   0
HETA  H  H13C  . .      4.670     3.970     2.057      20
   0
HETA  H  H14A  . .      1.256     2.647     3.758      21
   0
HETA  H  H14B  . .      2.545     1.783     3.980      22
   0
HETA  H  H14C  . .      1.881     1.850     2.560      23
   0
HETA  H  H15A  . .      3.687     5.179     3.974      24
   0
HETA  H  H15B  . .      3.668     3.907     4.891      25
   0
HETA  H  H15C  . .      2.338     4.687     4.603      26
   0
HETA  H  H2    . .     -1.174     6.415     0.238      27
   0
HETA  H  H3    . .      0.780     5.009    -0.324      28
   0
HETA  H  H4A   . .      2.800     8.478     1.703      29
   0
HETA  H  H4B   . .      1.973     8.359     0.376      30
   0
HETA  H  H4C   . .      3.019     7.254     0.749      31
   0
HETA  H  H6    . .     -1.752     4.860     4.577      32
   0
HETA  H  H7    . .     -2.656     5.046     6.696      33
   0
HETA  H  H9    . .     -0.246     8.101     7.473      34
   0
HETA  N  N1    . .      0.043     6.345     3.424      35
   0
HETA  N  N2    . .      1.080     7.255     3.062      36
   0
HETA  N  N3    . .      1.024     5.077     0.380      37
   0
HETA  O  O1    . .     -1.138     4.646     2.381      38
   0
HETA  O  O2    . .     -0.483     6.845     0.343      39
   0
HETA  O  O3    . .      2.052     3.059     0.345      40
   0
HETA  O  O4    . .      2.157     4.444     2.145      41


# file end
